# Supplementary material for: Differential fall migratory routes of adult and juvenile Ipswich Sparrows (Passerculus sandwichensis princeps)
Source: Mov Ecol. 2016 Jan 21;4:3. doi: 10.1186/s40462-016-0067-8 (PMC4729120; doi:10.1186/s40462-016-0067-8)
Supplement: Additional file 1: — Receiver station locations and antenna orientations. Start and Stop times refer to the period each receiver was active. Some changes in antenna orientation occurred (eg. CANS1 & CANS2) however sites remained active during orientation changes and therefore were unlikely to impact detections during this study. Receivers were maintained and checked for operation on a cycle of weeks or months depending on site accessibility. Evaluation of raw data showed no major receiver malfunctions except at 3 locations, all of which should not have affected data: CANS1 was non-operational for 3 days (Nov 10–13) however CANS2 was within 1 km and was operational during this time; KEJI was non-operational for 8 days (between Nov 8–19) however only one individual was detected for the first time after Nov 8th and it was first detected 150 km NE at CONRD, thus this likely did not affect overwater flight information from Sable Island to the mainland; STAGE had frequent blackouts however LOT1 was within 5 km. (XLS 37 kb) [file 40462_2016_67_MOESM1_ESM.xls]

## Sheet: Sheet1
	Site	Latitude	Longitude	Receiver Type	Start Time	Stop Time	Antenna Orientation
Sable Island	SBES	44.0189	-59.6947	SensorGnome	2013-06-14	2013-12-31	58
	SBEL	43.96	-59.7906	SensorGnome	2013-05-27	2014-01-11	270
							180
							0
							90
	SIWL	43.932	-60.0228	SensorGnome	2013-05-25	2014-01-11	30
							150
							270
					2013-05-30	2014-01-11	330
							210
							90
	SBWS	43.9659	-60.1449	SensorGnome	2013-08-15	2014-01-01	278
							358
					2013-06-01	2014-01-01	318
Nova Scotia	CANS1	45.3202	-60.968	SensorGnome	2013-09-12	2013-09-14	240
					2013-09-14	2013-11-04	30
					2013-09-12	2013-09-14	120
					2013-09-14	2013-11-04	150
					2013-09-14	2013-11-04	90
					2013-09-12	2013-09-14	0
	CANS2	45.3196	-60.9682	SensorGnome	2013-09-14	2013-11-04	270
					2013-09-14	2013-11-04	210
					2013-09-14	2013-11-04	330
					2013-11-04	2014-01-11	76
					2013-11-04	2014-01-11	310
					2013-11-04	2014-01-11	194
	NHRB	45.1675	-61.4548	SensorGnome	2013-08-02	2014-01-11	188
							8
	CTRYI	45.0999	-61.5423	SensorGnome	2013-06-13	2014-01-11	82
							348
							168
							262
	SONO	45.0547	-61.8959	SensorGnome	2013-04-09	2014-01-11	357
							154
	WQDY	44.9134	-62.3473	SensorGnome	2013-07-04	2014-01-11	180
							360
	TAYL	44.8057	-62.5598	SensorGnome	2013-04-09	2014-01-11	60
							240
	CLHRB	44.728	-62.9238	SensorGnome	2013-08-11	2013-12-05	290
							188
	MART	44.6878	-63.1457	SensorGnome	2013-04-10	2013-12-05	214
							88
	CONRD	44.6486	-63.3849	SensorGnome	2013-09-16	2013-12-04	53
							191
	PROS	44.4744	-63.7937	SensorGnome	2013-08-10	2013-09-09	200
							300
					2013-09-09	2013-12-05	280
							180
	KING	44.2674	-64.2595	SensorGnome	2013-08-02	2014-01-11	212
							32
	BERL	44.0657	-64.6074	SensorGnome	2013-08-10	2014-01-11	160
							350
	KEJI	43.8291	-64.8408	SensorGnome	2013-08-04	2014-01-11	78
							258
	JORD	43.6913	-65.2353	SensorGnome	2013-08-03	2014-01-11	154
							8
	BPLH1	43.4564	-65.7436	SensorGnome	2013-09-29	2014-01-11	20
							144
Gulf of Maine	NASH	44.4647	-67.7462	SensorGnome	2013-07-01	2014-01-11	194
							336
							66
	SECO	44.5431	-67.7528	SensorGnome	2013-08-06	2014-01-11	256
	PINEO	44.5576	-67.7892	SensorGnome	2013-08-06	2014-01-11	191
	PMP_SM	44.4131	-67.9057	SensorGnome	2013-09-13	2014-01-11	63
							333
							153
	SERC	44.3356	-68.0621	SensorGnome	2013-09-03	2014-01-11	333
							153
							198
	MDR	43.9689	-68.1283	SensorGnome	2013-08-30	2014-01-11	117
							319
							27
	SHIP	44.2345	-68.4392	SensorGnome	2013-08-20	2014-01-11	243
							333
							153
					2013-08-20	2013-09-14	63
	BHILL	44.4294	-68.5893	SensorGnome	2013-08-13	2014-01-11	288
							153
							198
	LONGI	43.6881	-70.1531	SensorGnome	2013-08-29	2014-01-11	110
							290
	RCARS	43.3351	-70.5491	SensorGnome	2013-08-15	2014-01-11	122
							248
							166
	WHSVI	42.9845	-70.6162	NA	2013-04-11	2014-01-11	NA
							NA
							NA
	LOT1	42.7903	-70.8087	SensorGnome	2013-08-01	2014-01-11	230
							345
							150
	STAGE	42.7464	-70.7928	SensorGnome	2013-08-01	2014-01-11	350
							215
							70
	MNYN	41.61	-69.99	Lotek SRX 600	2013-07-03	2013-11-22	0
							60
							180
							240
							300
							120
	TERNSG	41.6197	-69.9849	SensorGnome	2013-08-14	2013-11-22	omni
